# Supplementary material for: Anesthesia isn’t sleep: The neuronal dynamics of immobility in isoflurane-anesthetized C. elegans differ from the activity patterns of previously established sleep-like quiescent states
Source: PLoS One. 2025 May 30;20(5):e0324323. doi: 10.1371/journal.pone.0324323 (PMC12124738; doi:10.1371/journal.pone.0324323)
Supplement: S1 Data — (ZIP) [file pone.0324323.s001.zip]

Archive with 5 entries (4 files):
- PLOS-One-Data/
- PLOS-One-Data/getNeuronData.m
- __MACOSX/PLOS-One-Data/._getNeuronData.m
- PLOS-One-Data/iso_stepup_neurontable_final.mat
- __MACOSX/PLOS-One-Data/._iso_stepup_neurontable_final.mat
