# Supplementary material for: Anesthesia isn’t sleep: The neuronal dynamics of immobility in isoflurane-anesthetized C. elegans differ from the activity patterns of previously established sleep-like quiescent states
Source: PLoS One. 2025 May 30;20(5):e0324323. doi: 10.1371/journal.pone.0324323 (PMC12124738; doi:10.1371/journal.pone.0324323)
Supplement: S1 Data — (ZIP) [file pone.0324323.s001.zip › PLOS-One-Data/getNeuronData.m]

% Extracts traces from specified neurons.
% Requires "iso_stepup_neurontable_final.mat".
%
% Inputs are the neurons of interest (as a string vector "neuronlist") and
% the trace type of interest ("tracetype" set to "raw", "norm", or "diff").
% 
% Outputs are "neuronlisttraces" and "neuronlistfound".
%
% The neuronal traces of interest are contained in "neuronlistfound", and
% are in the format (timesteps x neurons x iso conditions x animals). The 
% neuron dimension is ordered as in "neuronlist". 
% 
% To assess how many traces were found at-a-glance, you can look at 
% "neuronlistfound", which is a cell array containing one cell for each 
% neuron of interest (in the same order they are listed in "neuronlist"). 
% These cells each contain an animal x iso condition (20x4) logical matrix 
% indicating for which animals and iso conditions traces were found in the 
% dataset for that particular neuron of interest.

function [neuronlisttraces,neuronlist,neurontypemap,neurontypes,neuronlistfound] = getNeuronData(neuronlist,tracetype)

src = load("iso_stepup_neurontable_final.mat");

% Specify neurons.
% For all neurons:
%     neuronlist = sort(unique(neurontable.ID));
% For sleep, for example:
%     neuronlist = ["ALA" "AVEL" "AVER" "RIS"];
if isempty(neuronlist)
    neuronlist = sort(unique(src.neurontable.ID));
end

% Specify trace type (raw, norm, diff)
if isempty(tracetype)
    tracetype = "raw";
end
alltraces = src.neurontraces.(tracetype);
alltypemap = table2array(src.neurontable(:,7:end));
neurontypes = string(src.neurontable.Properties.VariableNames(7:end));

neuronlisttraces = nan(length(neuronlist),1140,20,4);
neurontypemap = nan(length(neuronlist),size(alltypemap,2));
for i = 1:length(neuronlist)
    neuronlistfound{i} = false([20 4]);
end

for i = 1:length(neuronlist)
    index = src.neurontable.ID == neuronlist(i);
    if sum(index)
        neurontypemap(i,:) = alltypemap(find(index,1),:);
    end
    temptable = src.neurontable(index,:);
    temptraces = alltraces(index,:);
    for j = 1:20
        indexnum = temptable.Animal == j;
        neuronsingle = temptable(indexnum,:);
        singleneurontraces = temptraces(indexnum,:);
        if size(neuronsingle,1) == 1
            found = ~isnan(neuronsingle{1,3:6});
            neuronlistfound{i}(j,:) = found;
            for k = 1:4
                if found(k)
                    neuronlisttraces(i,:,j,k) = singleneurontraces{k};
                end
            end
        end
    end
end
